# Supplementary material for: A nested case-control study on the association of gut virome in early pregnancy and gestational diabetes mellitus
Source: Front Microbiol. 2024 Nov 15;15:1461259. doi: 10.3389/fmicb.2024.1461259 (PMC11604603; doi:10.3389/fmicb.2024.1461259)
Supplement: Supplementary file 1 [file Table_1.xlsx]

## Sheet: Tables of contents
	Supplementary Tables 1-6
	A nested case-control study on the association of gut virome in early pregnancy and gestational diabetes mellitus
Contents	Description
Table S1	Multivariate logistic regression analysis of gestational diabetes mellitus.
Table S2	Alpha diversity of gut virome in different groups.
Table S3	Beta diversity of gut virome in different groups.
Table S4	Differential gut microorganisms in MaAsLin2 analysis.
Table S5	The correlation analysis between differential gut viruses and clinical indicators (r).
Table S6	The correlation analysis between differential gut viruses and bacteria (r).

## Sheet: Table S1
Supplementary Table 1. Multivariate logistic regression analysis of gestational diabetes mellitus.
Variables	B	SE	Wald χ2	P	OR	95% CI
BMI	-0.013	0.088	0.023	0.88	0.987	0.830, 1.173
Height	-0.139	0.064	4.778	0.029*	0.87	0.768, 0.986
SBP	0.027	0.024	1.23	0.267	1.027	0.980, 1.076
HGB	0.064	0.03	4.489	0.034*	1.066	1.005, 1.130
GLU	1.836	0.606	9.172	0.002*	6.272	1.911, 20.580
TG	0.367	0.436	0.708	0.4	1.443	0.614, 3.393
HDL-C	-1.432	0.752	3.622	0.057	0.239	0.055, 1.044
GLU, glucose; SBP, systolic pressure; HGB, hemoglobin; TG, triglyceride; HDL-C, high density lipoprotein cholesterol.

## Sheet: Table S2
Supplementary Table 2. Alpha diversity of gut virome in different groups.
Alpha diversity	Case（M(QR)）	Control（M(QR)）	t	P
Shannon	2.12(1.02)	1.61(0.97)	-2.68	0.007*
Simpson	0.81(0.17)	0.68(0.27)	-2.948	0.003*
Pielou	0.43(0.12)	0.39(0.12)	-2.406	0.016*

## Sheet: Table S3
Supplementary Table 3. Beta diversity of gut virome in different groups.
Beta diversity		Degree of freedom	Variance	R2	F	P
Bray-Curtis distance	Between	1	0.329	0.01	0.97	0.455
	Residual	100	33.865	0.99
	All	101	34.193	1
Jaccard disdance	Between	1	0.408	0.01	1.02	0.386
	Residual	100	39.927	0.99
	All	101	40.335	1

## Sheet: Table S4
Supplementary Table 4. Differential gut microorganisms in MaAsLin2 analysis.
Taxa	MaAsLin coefficient	P	Q
Escherichia phage SH2026Stx1	16.72	0.012	0.23
Enterobacteria phage mEp043 c-1	15.41	0.011	0.21
crAssphage cr50_1	11.52	0.009	0.21
Enterobacteria phage phi80	7.07	0.01	0.21
Escherichia phage HK106	5.23	0.013	0.23
Eubacterium eligens	-3.35	0.001	0.04
Parabacteroides distasonis	-2.75	0.001	0.04

## Sheet: Table S5
Supplementary Table 5. The correlation analysis between differential gut viruses and clinical indicators (r).
Taxa	BMI	Height	GLU	SBP	HGB	TG	HDL-C
crAssphage cr50_1	0.038	-0.127	0.045	-0.061	-0.186	0.012	0.101
Enterobacteria phage mEp043.c.1	0.055	0.11	-0.111	0.063	0.003	0.001	0.01
Enterobacteria phage phi80	-0.087	0.156	-0.217*	-0.104	0.026	-0.024	0.094
Escherichia phage.HK106	-0.027	0.109	-0.165	-0.111	0.011	0.04	-0.006
Escherichia phage SH2026Stx1	0.01	0.105	-0.055	-0.026	-0.121	0.028	0.061
*: P < 0.05; GLU, glucose; SBP, systolic pressure; HGB, hemoglobin; TG, triglyceride; HDL-C, high density lipoprotein cholesterol.

## Sheet: Table S6
Supplementary Table 6. The correlation analysis between differential gut viruses and bacteria (r).
Taxa	Control			Case
	Eubacterium eligens	Parabacteroides distasonis		Eubacterium eligens	Parabacteroides distasonis
crAssphage cr50_1	0.066	-0.126		0.098	0.102
Enterobacteria phage mEp043.c.1	-0.07	-0.053		-0.408*	0.184
Enterobacteria phage phi80	0.108	-0.004		-0.271	0.029
Escherichia phage.HK106	0.089	0.211		-0.317*	0.215
Escherichia phage SH2026Stx1	-0.087	-0.18		-0.384*	-0.002
*: P < 0.05
